# Supplementary material for: Genome-Wide Identification and Characterization of Heat Shock Proteins in the Stored-Product Pest Rhyzopertha dominica (Fabricius): Phylogenetic, Structural, and Stress-Induced Expression Analyses
Source: Insects. 2025 Jan 28;16(2):127. doi: 10.3390/insects16020127 (PMC11855361; doi:10.3390/insects16020127)
Supplement: Supplementary file 1 [file insects-16-00127-s001.zip]

Archive with 3 entries (3 files):
- Supplementary Data S1.fasta
- Supplementary Data S2.fasta
- Supplementary Figures and Tables.pdf
